# Supplementary material for: The Effect of Maternal Obesity on Placental Autophagy in Lean Breed Sows
Source: Vet Sci. 2025 Jan 27;12(2):97. doi: 10.3390/vetsci12020097 (PMC11861729; doi:10.3390/vetsci12020097)
Supplement: Supplementary file 1 [file vetsci-12-00097-s001.zip]

Archive with 2 entries (2 files):
- Original WB-vetsci-3337115.pdf
- vetsci-3337115-supplementary.pdf
